# Supplementary material for: The essential roles of Mps1 in spermatogenesis and fertility in mice
Source: Cell Death Dis. 2021 May 24;12(6):531. doi: 10.1038/s41419-021-03815-4 (PMC8144579; doi:10.1038/s41419-021-03815-4)
Supplement: Supplementary file 2 — Table S1 [file 41419_2021_3815_MOESM2_ESM.xls]

## Sheet: Sheet1
Spta1-For	ACAAAATGCCAGTGCCTTCC
Spta1-Re	TCCTTGAGCAATGATCCATCCA
Ptpn13-For	CCTAAGGGAAATGGCCCTGG
Ptpn13-Re	CCTTCTTGGTCTGCGAGAGG
Rplp0-For	CTTTGGGCATCACCACGAAA
Rplp0-Re	TTGCGGACACCCTCCAGAAA
Tnfrsf1a-For	AGAGAAAGTGAGTGCGTCCC
Tnfrsf1a-Re	AACAGCACCGCAGTACCTGA
Tnf-For	ATGGCCTCCCTCTCATCAGT
Tnf-Re	TTTGCTACGACGTGGGCTAC
Capn1-For	TTTTGCAGTGTACCAGGTCCC
Capn1-Re	GCGTTGGCCAGGAAGAAATC
Prdm9_For	TCTGGACAGCACTCTGGGAA
Prdm9_Re	TTCTGGCACTTCTCACAATAGAGAT
Syce1_For	CGTTGGGTATGGAGCCCGAG
Syce1_Re	GGGCTCTAGGCTTCCCACTTT
Mps1_For	AGGCTGACAAAGAGTCACCAC
Mps1_Re	ATGGACAGGCAGGTGGAAAG
Stra8_For	CCTGGTAGGGCTCTTCAACA
Stra8_Re	TTGCAGGTTGAAGGATGCTTTG
Sycp3_For	TGGGATAATTGAAGATGTTGGAGGT
Sycp3_Re	TACTGGCTTTGAAAGAAGCTTTG
Meioc_For	GATCAGTGTAAAGAACAGGATTCAG
Meioc_Re	ACTGACTTTAAGTTGGAGGAGCA
Sycp1_For	GCCCATGCTCGAACAGGTTG
Sycp1_Re	ATACAGTCTGCTCATTGGCTCT
Stag3_For	GAGAGTCTGCTGGAGAAACGA
Stag3_Re	CTCAGGAAGGATGTCCCTGTA
