# Supplementary material for: The essential roles of Mps1 in spermatogenesis and fertility in mice
Source: Cell Death Dis. 2021 May 24;12(6):531. doi: 10.1038/s41419-021-03815-4 (PMC8144579; doi:10.1038/s41419-021-03815-4)
Supplement: Supplementary file 3 — Table S2 [file 41419_2021_3815_MOESM3_ESM.xls]

## Sheet: all_compared
gene_id	CTRL1_count	CTRL2_count	SKO1_count	SKO2_count	CTRL1_fpkm	CTRL2_fpkm	SKO1_fpkm	SKO2_fpkm	sKOvscontrol_sKO	sKOvscontrol_control	sKOvscontrol_log2FoldChange	sKOvscontrol_pvalue	sKOvscontrol_padj	gene_name	gene_chr	gene_start	gene_end	gene_strand	gene_length	gene_biotype	gene_description	tf_family
novel.198	613	623	39	42	19.3362	18.3911	1.43526	1.34028	42.7299	580.819	-3.76672	5.35344e-50	7.54192e-46	-	CHR_MG209_PATCH	47368802	47378741	+	1167	-	PF00338:Ribosomal protein S10p/S20e	Ribosomal_S10
ENSMUSG00000022295	571	650	52	41	3.75278	3.99797	0.398727	0.272606	49.604	572.694	-3.5395	4.42709e-44	3.11844e-40	Atp6v1c1	15	38661933	38692446	+	5601	protein_coding	ATPase, H+ transporting, lysosomal V1 subunit C1 [Source:MGI Symbol;Acc:MGI:1913585]	-
ENSMUSG00000027559	14	117	8	4	0.179881	1.40687	0.119923	0.0519939	6.49765	59.9716	-3.22434	0.000148121	1	Car3	3	14863512	14872523	+	2865	protein_coding	carbonic anhydrase 3 [Source:MGI Symbol;Acc:MGI:88270]	-
ENSMUSG00000043346	98	100	11	11	4.82934	4.6118	0.632426	0.548389	11.6363	93.0376	-3.00301	5.92663e-09	1	Gm6741	17	91236811	91237557	+	747	processed_pseudogene	predicted gene 6741 [Source:MGI Symbol;Acc:MGI:3643504]	-
ENSMUSG00000056054	29	28	4	6	1.53823	1.38992	0.247536	0.321965	5.21395	26.8081	-2.35575	0.00615289	1	S100a8	3	90668978	90670035	+	694	protein_coding	S100 calcium binding protein A8 (calgranulin A) [Source:MGI Symbol;Acc:MGI:88244]	-
ENSMUSG00000062515	28	129	15	12	0.22961	0.989992	0.143509	0.0995516	14.3939	72.2239	-2.33486	0.000422373	1	Fabp4	3	10204088	10208576	-	4489	protein_coding	fatty acid binding protein 4, adipocyte [Source:MGI Symbol;Acc:MGI:88038]	-
novel.260	160	179	28	41	1.40502	1.47104	0.286863	0.364233	36.0064	159.049	-2.13845	2.7297e-09	5.49372e-06	-	CHR_MG74_PATCH	58141350	58158654	+	4192	-	PF09764:N-terminal glutamine amidase	-
ENSMUSG00000031833	232	335	62	74	1.43413	1.938	0.447144	0.462771	71.4819	264.911	-1.89002	7.05587e-11	1.98806e-07	Mast3	8	70778117	70805054	-	5955	protein_coding	microtubule associated serine/threonine kinase 3 [Source:MGI Symbol;Acc:MGI:2683541]	-
novel.26	38	59	9	17	3.55937	5.17191	0.98353	1.61092	13.4509	45.2672	-1.74311	0.00578314	1	-	11	102559893	102566979	+	393	-	-	-
ENSMUSG00000081559	106	340	47	76	8.0787	24.2506	4.17915	5.8598	63.966	205.995	-1.68553	7.48987e-05	0.0363853	Gm12411	4	45550017	45550499	+	483	processed_pseudogene	predicted gene 12411 [Source:MGI Symbol;Acc:MGI:3649918]	-
ENSMUSG00000042386	69	209	41	39	0.907139	2.57146	0.628874	0.518708	42.3892	128.492	-1.60382	0.000590888	0.109545	Tex13b	X	140808307	140813433	-	2800	protein_coding	testis expressed 13B [Source:MGI Symbol;Acc:MGI:1890544]	-
ENSMUSG00000064356	75	51	14	29	13.5336	8.61254	2.94738	5.29401	22.1791	59.5994	-1.41616	0.00973691	1	mt-Atp8	MT	7766	7969	+	204	protein_coding	mitochondrially encoded ATP synthase 8 [Source:MGI Symbol;Acc:MGI:99926]	-
ENSMUSG00000026622	137	61	39	29	1.11673	0.465337	0.370893	0.239145	36.3432	94.2524	-1.37817	0.00497328	1	Nek2	1	191821444	191833050	+	4516	protein_coding	NIMA (never in mitosis gene a)-related expressed kinase 2 [Source:MGI Symbol;Acc:MGI:109359]	-
novel.221	73	88	20	37	1.22593	1.38304	0.391856	0.628605	29.5087	75.4435	-1.34742	0.00410147	1	-	CHR_MG3833_MG4220_PATCH	18300821	18348446	-	2192	-	PF05742:Transport and Golgi organisation 2	DUF833
ENSMUSG00000038379	750	940	302	326	5.61264	6.58328	2.63674	2.46807	331.261	791.416	-1.25746	1.42546e-12	6.69396e-09	Ttk	9	83834689	83872389	+	4919	protein_coding	Ttk protein kinase [Source:MGI Symbol;Acc:MGI:1194921]	-
ENSMUSG00000111875	384	155	99	112	30.7965	11.6335	9.26318	9.08703	111.114	256.92	-1.20814	0.000967518	0.148156	Gm5425	10	84308886	84309344	+	459	processed_pseudogene	predicted gene 5425 [Source:MGI Symbol;Acc:MGI:3643901]	-
ENSMUSG00000096606	187	203	75	76	2.27787	2.31416	1.06587	0.93656	79.8298	183.068	-1.19931	5.7907e-05	0.0291355	Tpbgl	7	99624082	99627103	-	3022	protein_coding	trophoblast glycoprotein-like [Source:MGI Symbol;Acc:MGI:3646425]	-
ENSMUSG00000049721	63	109	32	35	1.13627	1.83982	0.673356	0.638619	35.3249	80.1312	-1.1839	0.00918924	1	Gal3st1	11	3983636	3999326	+	2041	protein_coding	galactose-3-O-sulfotransferase 1 [Source:MGI Symbol;Acc:MGI:1858277]	-
ENSMUSG00000043068	129	113	33	66	3.54908	2.90947	1.05924	1.83698	51.1212	114	-1.14945	0.00352318	0.268295	Fam89a	8	124740257	124751832	-	1338	protein_coding	family with sequence similarity 89, member A [Source:MGI Symbol;Acc:MGI:1916877]	-
novel.205	189	339	62	155	2.94928	4.95066	1.12876	2.44692	111.276	245.847	-1.13873	0.00125485	0.175032	-	CHR_MG3618_PATCH	99898386	99956254	+	2359	-	PF00408:Phosphoglucomutase/phosphomannomutase, C-terminal domain|PF02878:Phosphoglucomutase/phosphomannomutase, alpha/beta/alpha domain I|PF02879:Phosphoglucomutase/phosphomannomutase, alpha/beta/alpha domain II|PF02880:Phosphoglucomutase/phosphomannomutase, alpha/beta/alpha domain III	PGM_PMM_III
ENSMUSG00000078206	118	167	53	63	5.07447	6.721	2.65913	2.74084	60.9787	133.199	-1.12767	0.0012308	0.175032	Fthl17d	X	8985900	8986755	-	856	protein_coding	ferritin, heavy polypeptide-like 17, member D [Source:MGI Symbol;Acc:MGI:3713070]	-
novel.212	124	254	36	122	0.96422	1.8484	0.326597	0.959728	80.3326	175.652	-1.12254	0.00936393	0.399596	-	CHR_MG3686_PATCH	111254046	111329704	-	4734	-	PF00069:Protein kinase domain	Pkinase
ENSMUSG00000069041	178	138	63	70	3.07915	2.23408	1.27147	1.22502	70.0833	149.157	-1.08921	0.00112372	0.165317	Slc25a31	3	40708855	40726096	+	2128	protein_coding	solute carrier family 25 (mitochondrial carrier; adenine nucleotide translocator), member 31 [Source:MGI Symbol;Acc:MGI:1920583]	-
ENSMUSG00000028100	93	122	42	51	1.52901	1.87714	0.805625	0.848267	48.8511	100.608	-1.04224	0.00690439	0.368158	Nudt17	3	96706067	96708562	-	2239	protein_coding	nudix (nucleoside diphosphate linked moiety X)-type motif 17 [Source:MGI Symbol;Acc:MGI:1925623]	-
novel.275	120	173	54	74	3.59428	4.84937	1.88703	2.24231	66.9494	136.897	-1.03062	0.00280596	0.25336	-	X	9328873	9332624	-	1229	-	-	-
ENSMUSG00000026826	145	331	93	117	1.31502	2.80931	0.984014	1.07345	110.171	220.844	-1.00394	0.00325775	0.259295	Nr4a2	2	57106830	57124003	-	4059	protein_coding	nuclear receptor subfamily 4, group A, member 2 [Source:MGI Symbol;Acc:MGI:1352456]	NGFIB-like
ENSMUSG00000044678	128	190	59	83	5.68379	7.8957	3.05657	3.72855	74.2037	148.508	-0.999474	0.00290483	0.255693	Ly6k	15	74796874	74799986	-	829	protein_coding	lymphocyte antigen 6 complex, locus K [Source:MGI Symbol;Acc:MGI:1923736]	-
ENSMUSG00000064357	2731	2207	1041	1186	147.624	111.647	65.651	64.8566	1172.45	2329.24	-0.990135	1.22819e-10	2.88379e-07	mt-Atp6	MT	7927	8607	+	681	protein_coding	mitochondrially encoded ATP synthase 6 [Source:MGI Symbol;Acc:MGI:99927]	-
novel.237	497	462	137	306	3.68485	3.20564	1.18506	2.29519	227.952	451.318	-0.98093	0.000232281	0.0732706	-	CHR_MG4180_PATCH	109600348	109662117	+	4965	-	-	-
ENSMUSG00000095941	108	167	66	57	2.15248	3.11488	1.53467	1.14928	65.3964	128.343	-0.977361	0.00697507	0.368158	Gm21964	8	110101207	110111961	+	1847	protein_coding	predicted gene, 21964 [Source:MGI Symbol;Acc:MGI:5439433]	-
ENSMUSG00000031834	249	231	108	112	2.19493	1.90565	1.11071	0.99879	116.213	225.902	-0.959835	0.000333976	0.0910266	Pik3r2	8	70768176	70776713	-	4176	protein_coding	phosphoinositide-3-kinase regulatory subunit 2 [Source:MGI Symbol;Acc:MGI:1098772]	-
ENSMUSG00000048752	595	772	247	402	15.0431	18.2662	7.28573	10.2821	337.437	639.794	-0.920797	9.53567e-06	0.00707045	Prss50	9	110857967	110864629	+	1456	protein_coding	protease, serine 50 [Source:MGI Symbol;Acc:MGI:2447303]	-
ENSMUSG00000023443	589	799	284	379	10.9229	13.8668	6.14462	7.11042	347.1	649.151	-0.902468	3.1276e-06	0.00360373	Esx1	X	137115397	137122083	-	1985	protein_coding	extraembryonic, spermatogenesis, homeobox 1 [Source:MGI Symbol;Acc:MGI:1096388]	Homeobox
ENSMUSG00000051455	1324	2049	825	769	10.5586	15.2921	7.67584	6.20408	845.212	1574.17	-0.898346	1.14125e-06	0.0016078	Meioc	11	102663716	102682237	+	4616	protein_coding	meiosis specific with coiled-coil domain [Source:MGI Symbol;Acc:MGI:2686410]	-
ENSMUSG00000057246	174	267	109	104	1.5726	2.25833	1.14934	0.950902	112.849	205.841	-0.870196	0.00314502	0.256346	BC051142	17	34398820	34460734	+	4073	protein_coding	cDNA sequence BC051142 [Source:MGI Symbol;Acc:MGI:3039565]	-
ENSMUSG00000054727	587	770	300	362	17.6538	21.6721	10.5263	11.014	347.814	635	-0.868492	3.32542e-06	0.00360373	1700013H16Rik	X	53742901	53757831	-	1224	protein_coding	RIKEN cDNA 1700013H16 gene [Source:MGI Symbol;Acc:MGI:1922764]	-
ENSMUSG00000030075	149	200	82	90	0.814993	1.02378	0.523283	0.498017	90.6737	163.251	-0.8497	0.00546613	0.330502	Cntn3	6	102162655	102573101	-	6730	protein_coding	contactin 3 [Source:MGI Symbol;Acc:MGI:99534]	-
ENSMUSG00000085601	982	1501	625	598	7.69943	11.0138	5.71718	4.74332	647.89	1159.04	-0.840415	8.0212e-06	0.00635986	Gm4969	7	19099046	19118368	-	4695	protein_coding	predicted gene 4969 [Source:MGI Symbol;Acc:MGI:3647482]	HMG
ENSMUSG00000006457	333	526	257	161	4.22551	6.2464	3.80472	2.06678	224.704	400.762	-0.838947	0.00294688	0.25627	Actn3	19	4861216	4877909	-	2901	protein_coding	actinin alpha 3 [Source:MGI Symbol;Acc:MGI:99678]	-
ENSMUSG00000070495	237	334	150	135	2.71194	3.57674	2.00252	1.56279	151.308	266.885	-0.822003	0.00177083	0.203783	Ctcfl	2	173093609	173119525	-	3217	protein_coding	CCCTC-binding factor (zinc finger protein)-like [Source:MGI Symbol;Acc:MGI:3652571]	zf-C2H2
ENSMUSG00000029848	3015	4345	2009	1754	61.5565	83.0205	47.8544	36.2285	1999.94	3438.81	-0.782646	3.26585e-06	0.00360373	Stra8	6	34920163	34939344	+	1803	protein_coding	stimulated by retinoic acid gene 8 [Source:MGI Symbol;Acc:MGI:107917]	-
ENSMUSG00000029510	333	441	187	217	2.86809	3.55464	1.87908	1.89078	212.556	362.132	-0.769202	0.000522562	0.108263	Gpc2	5	138273655	138280005	-	4274	protein_coding	glypican 2 (cerebroglycan) [Source:MGI Symbol;Acc:MGI:1919201]	-
ENSMUSG00000005883	246	295	138	146	2.30952	2.59189	1.51154	1.38667	149.913	253.531	-0.759406	0.00215623	0.22336	Spo11	2	172977700	172993576	+	3921	protein_coding	SPO11 meiotic protein covalently bound to DSB [Source:MGI Symbol;Acc:MGI:1349669]	-
ENSMUSG00000051977	480	734	307	329	4.10155	5.86965	3.06056	2.84405	335.567	566.678	-0.757152	0.000317087	0.0910266	Prdm9	17	15543079	15564354	-	4308	protein_coding	PR domain containing 9 [Source:MGI Symbol;Acc:MGI:2384854]	zf-C2H2
ENSMUSG00000038292	281	390	180	171	4.37379	5.681	3.26873	2.69266	185.991	313.702	-0.756755	0.00183819	0.207172	Ccdc155	7	45183624	45204892	-	2365	protein_coding	coiled-coil domain containing 155 [Source:MGI Symbol;Acc:MGI:2687329]	-
ENSMUSG00000037280	612	843	392	370	5.81984	7.50233	4.34911	3.55955	403.868	680.317	-0.75423	0.000104727	0.0461061	Galnt6	15	100691813	100729376	-	3871	protein_coding	polypeptide N-acetylgalactosaminyltransferase 6 [Source:MGI Symbol;Acc:MGI:1891640]	-
ENSMUSG00000062773	1731	2230	1054	1041	38.4554	46.3632	27.3184	23.3962	1108.58	1854.07	-0.742872	8.30865e-07	0.00130058	Tex101	7	24668007	24676675	-	1657	protein_coding	testis expressed gene 101 [Source:MGI Symbol;Acc:MGI:1930791]	-
ENSMUSG00000051257	479	636	277	317	14.9683	18.5996	10.0989	10.0215	312.675	521.654	-0.739024	0.000168361	0.0587105	Trap1a	X	139333683	139338169	+	1178	protein_coding	tumor rejection antigen P1A [Source:MGI Symbol;Acc:MGI:98818]	-
ENSMUSG00000109032	1079	1634	761	672	12.2705	17.3901	10.0967	7.73113	761.298	1266.59	-0.73584	0.00011075	0.0472803	Gm7972	9	75468616	75486681	+	3237	transcribed_unprocessed_pseudogene	predicted gene 7972 [Source:MGI Symbol;Acc:MGI:3647337]	-
ENSMUSG00000028109	498	714	349	292	10.6027	14.2264	8.66898	6.28933	341.186	566.329	-0.733759	0.000770589	0.132673	Hormad1	3	95559677	95587671	+	1729	protein_coding	HORMA domain containing 1 [Source:MGI Symbol;Acc:MGI:1915231]	-
ENSMUSG00000031898	628	972	442	409	13.6146	19.7206	11.1795	8.9702	451.356	746.713	-0.728101	0.000415263	0.0970924	Dpep3	8	105973513	105979429	-	1698	protein_coding	dipeptidase 3 [Source:MGI Symbol;Acc:MGI:1919104]	-
ENSMUSG00000038598	561	746	382	324	3.57226	4.44557	2.83791	2.08717	375.603	611.466	-0.705587	0.000587714	0.109545	AI481877	4	59043753	59138983	-	5781	protein_coding	expressed sequence AI481877 [Source:MGI Symbol;Acc:MGI:2140313]	-
ENSMUSG00000020407	350	453	245	189	6.57012	7.95815	5.3657	3.58923	231.661	375.841	-0.701751	0.00363147	0.273583	Upp1	11	9118103	9136170	+	1961	protein_coding	uridine phosphorylase 1 [Source:MGI Symbol;Acc:MGI:1097668]	-
ENSMUSG00000021187	254	411	166	197	1.53381	2.32267	1.1695	1.20348	190.832	310.134	-0.701327	0.00585393	0.338725	Tc2n	12	101645443	101718523	-	6096	protein_coding	tandem C2 domains, nuclear [Source:MGI Symbol;Acc:MGI:1921663]	-
ENSMUSG00000050197	483	659	299	326	20.2967	25.9163	14.659	13.8589	329.561	534.049	-0.697469	0.000419864	0.0970924	Rhox13	X	38121219	38129967	+	876	protein_coding	reproductive homeobox 13 [Source:MGI Symbol;Acc:MGI:1920864]	Homeobox
ENSMUSG00000018648	206	233	113	130	3.89879	4.12694	2.49515	2.48909	127.888	205.929	-0.687485	0.00926677	0.399596	Dusp14	11	84048041	84069261	-	1945	protein_coding	dual specificity phosphatase 14 [Source:MGI Symbol;Acc:MGI:1927168]	-
ENSMUSG00000096225	231	320	147	157	3.35839	4.35389	2.4934	2.30915	160.416	257.608	-0.68493	0.00682743	0.368158	Lhx8	3	154306294	154330659	-	2532	protein_coding	LIM homeobox protein 8 [Source:MGI Symbol;Acc:MGI:1096343]	Homeobox
ENSMUSG00000012443	298	325	136	213	1.47029	1.50064	0.782852	1.06316	181.696	292.417	-0.683512	0.0049184	0.313531	Kif11	19	37376403	37421859	+	7461	protein_coding	kinesin family member 11 [Source:MGI Symbol;Acc:MGI:1098231]	-
ENSMUSG00000009394	245	278	140	150	1.28272	1.36213	0.855162	0.794494	153.011	245.319	-0.682071	0.00562307	0.332148	Syn2	6	115134902	115282006	+	7031	protein_coding	synapsin II [Source:MGI Symbol;Acc:MGI:103020]	-
ENSMUSG00000002190	309	481	226	210	2.82602	4.1169	2.41146	1.94299	231.213	368.656	-0.675606	0.00541806	0.330085	Clgn	8	83389867	83428552	+	4025	protein_coding	calmegin [Source:MGI Symbol;Acc:MGI:107472]	-
ENSMUSG00000006310	859	1013	547	490	13.4158	14.8061	9.96702	7.742	550.639	877.524	-0.674152	0.000114575	0.0474747	Zbtb32	7	30589681	30598909	-	2357	protein_coding	zinc finger and BTB domain containing 32 [Source:MGI Symbol;Acc:MGI:1891838]	ZBTB
ENSMUSG00000055385	256	291	164	139	5.71828	6.08313	4.2739	3.14105	161.205	256.569	-0.673792	0.00823461	0.386697	Rnf212	5	108729290	108774982	-	1648	protein_coding	ring finger protein 212 [Source:MGI Symbol;Acc:MGI:3645767]	-
ENSMUSG00000041020	1416	1815	844	970	12.6486	15.1728	8.79584	8.76568	954.724	1512.5	-0.66406	6.71599e-06	0.00630766	Map7d2	X	159414572	159498757	+	4121	protein_coding	MAP7 domain containing 2 [Source:MGI Symbol;Acc:MGI:1917474]	-
ENSMUSG00000032065	412	602	246	325	14.9275	20.4124	10.3987	11.9126	299.042	473.666	-0.663138	0.00202101	0.219015	Tex12	9	50556819	50561325	-	1016	protein_coding	testis expressed 12 [Source:MGI Symbol;Acc:MGI:1913904]	-
ENSMUSG00000036912	497	615	320	304	3.39745	3.93442	2.55212	2.10235	330.651	520.851	-0.65757	0.000819228	0.136486	Piwil4	9	14696230	14740733	-	5385	protein_coding	piwi-like RNA-mediated gene silencing 4 [Source:MGI Symbol;Acc:MGI:3041167]	-
ENSMUSG00000032854	432	612	301	284	3.50585	4.64804	2.84991	2.33164	310.06	487.923	-0.656272	0.00207076	0.219345	Ugt8a	3	125865271	125938619	-	4536	protein_coding	UDP galactosyltransferase 8A [Source:MGI Symbol;Acc:MGI:109522]	-
ENSMUSG00000030041	1064	1583	752	736	17.7068	24.654	14.6006	12.3911	787.64	1236.12	-0.651325	0.00028094	0.0842104	M1ap	6	82946902	83030309	+	2212	protein_coding	meiosis 1 associated protein [Source:MGI Symbol;Acc:MGI:1315200]	-
ENSMUSG00000097336	329	379	195	206	3.64568	3.93035	2.521	2.30932	211.684	332.013	-0.650493	0.0029221	0.255693	Fendrr	8	121054882	121083110	-	3322	processed_transcript	Foxf1 adjacent non-coding developmental regulatory RNA [Source:MGI Symbol;Acc:MGI:1916040]	-
ENSMUSG00000070691	393	400	177	279	2.89164	2.75436	1.51943	2.07678	237.35	372.636	-0.647822	0.00392419	0.277821	Runx3	4	135120652	135177990	+	5003	protein_coding	runt related transcription factor 3 [Source:MGI Symbol;Acc:MGI:102672]	Runt
ENSMUSG00000079584	1083	1417	709	713	18.4911	22.6419	14.1233	12.3157	751.979	1169.91	-0.638711	8.1437e-05	0.0370092	Gm364	X	57409154	57488767	+	2156	protein_coding	predicted gene 364 [Source:MGI Symbol;Acc:MGI:2685210]	-
ENSMUSG00000037910	289	410	197	202	17.9401	23.8188	14.2675	12.6857	210.852	326.676	-0.633484	0.00706169	0.368918	1700018B24Rik	3	48605732	48609102	-	593	lincRNA	RIKEN cDNA 1700018B24 gene [Source:MGI Symbol;Acc:MGI:1913582]	-
ENSMUSG00000001985	506	625	321	327	2.07585	2.39957	1.5364	1.35715	342.517	529.767	-0.630638	0.000924111	0.146123	Grik3	4	125490700	125714173	+	8973	protein_coding	glutamate receptor, ionotropic, kainate 3 [Source:MGI Symbol;Acc:MGI:95816]	-
ENSMUSG00000040658	545	743	317	426	16.859	21.5096	11.4406	13.3315	388.887	602.333	-0.630586	0.00115588	0.167876	Dnph1	17	46496711	46499624	+	1190	protein_coding	2'-deoxynucleoside 5'-phosphate N-hydrolase 1 [Source:MGI Symbol;Acc:MGI:3039376]	-
ENSMUSG00000072923	328	293	181	178	6.10731	5.10567	3.93196	3.35297	189.996	292.443	-0.623266	0.00848476	0.387736	Gm10439	X	149594570	149636764	+	1977	protein_coding	predicted gene 10439 [Source:MGI Symbol;Acc:MGI:3710525]	-
ENSMUSG00000043410	500	794	398	340	2.75246	4.09054	2.55617	1.8935	392.529	603.658	-0.623227	0.00536922	0.330085	Hfm1	5	106840192	106926321	-	6687	protein_coding	HFM1, ATP-dependent DNA helicase homolog [Source:MGI Symbol;Acc:MGI:3036246]	-
ENSMUSG00000108981	1771	2652	1344	1187	10.5048	14.7215	9.3009	7.12288	1344.62	2065.28	-0.620084	0.000498743	0.106655	Gm15262	X	161287456	161366252	+	6206	protein_coding	predicted gene 15262 [Source:MGI Symbol;Acc:MGI:3705232]	-
ENSMUSG00000024990	451	627	309	314	12.3618	16.0836	9.88143	8.70703	329.331	503.967	-0.615401	0.00256197	0.246814	Rbp4	19	38116629	38125281	-	1343	protein_coding	retinol binding protein 4, plasma [Source:MGI Symbol;Acc:MGI:97879]	-
ENSMUSG00000032101	1095	1305	672	721	5.81317	6.48363	4.1622	3.87229	734.946	1124.84	-0.614686	4.45318e-05	0.0249663	Ddx25	9	35536647	35558528	-	6934	protein_coding	DEAD (Asp-Glu-Ala-Asp) box polypeptide 25 [Source:MGI Symbol;Acc:MGI:1353582]	-
ENSMUSG00000037108	2716	3630	1807	1865	17.5496	21.9509	13.6223	12.1913	1940.02	2968.67	-0.614224	1.81343e-05	0.0121655	Zcwpw1	5	137787798	137822621	+	5697	protein_coding	zinc finger, CW type with PWWP domain 1 [Source:MGI Symbol;Acc:MGI:2685899]	-
ENSMUSG00000060445	2464	3616	1817	1702	15.2008	20.8768	13.0779	10.6223	1865.61	2839.93	-0.606855	0.000234042	0.0732706	Sycp2	2	178345293	178407685	-	5967	protein_coding	synaptonemal complex protein 2 [Source:MGI Symbol;Acc:MGI:1933281]	-
ENSMUSG00000018554	840	1200	542	652	16.404	21.9311	12.3488	12.8811	627.394	953.283	-0.603762	0.000586431	0.109545	Ybx2	11	69935796	69941605	+	1885	protein_coding	Y box protein 2 [Source:MGI Symbol;Acc:MGI:1096372]	CSD
ENSMUSG00000036928	3843	5298	2752	2556	24.6758	31.8362	20.616	16.6033	2814.9	4274.01	-0.602993	8.01202e-05	0.0370092	Stag3	5	138280240	138312393	+	5733	protein_coding	stromal antigen 3 [Source:MGI Symbol;Acc:MGI:1355311]	-
ENSMUSG00000025480	1034	1335	679	706	26.0706	31.5007	19.9735	18.0081	731.543	1108.85	-0.600976	0.000170864	0.0587105	Syce1	7	140777229	140787852	-	1460	protein_coding	synaptonemal complex central element protein 1 [Source:MGI Symbol;Acc:MGI:1921325]	-
ENSMUSG00000067338	6345	8513	4191	4514	131.588	165.225	101.404	94.7065	4592.12	6950.15	-0.598064	7.4537e-06	0.00635986	Tuba3b	6	145615757	145621479	+	1775	protein_coding	tubulin, alpha 3B [Source:MGI Symbol;Acc:MGI:1095408]	-
ENSMUSG00000048349	401	464	222	290	3.15954	3.42142	2.04074	2.3116	268.249	405.607	-0.595526	0.00343839	0.267625	Pou4f1	14	104461676	104467999	-	4672	protein_coding	POU domain, class 4, transcription factor 1 [Source:MGI Symbol;Acc:MGI:102525]	Pou
novel.101	276	325	168	186	16.9333	18.6605	12.0253	11.5446	186.561	281.733	-0.59544	0.00996742	0.410588	-	2	170670925	170673859	-	600	-	-	-
ENSMUSG00000001763	383	432	213	270	2.71391	2.86477	1.76089	1.93551	253.324	382.323	-0.593014	0.00394752	0.277821	Tspan33	6	29694222	29718559	+	5195	protein_coding	tetraspanin 33 [Source:MGI Symbol;Acc:MGI:1919012]	-
ENSMUSG00000063804	1161	1591	821	794	4.71462	6.04636	3.88967	3.26189	855.228	1286.86	-0.590619	0.000420403	0.0970924	Lin28b	10	45376620	45486395	-	9065	protein_coding	lin-28 homolog B (C. elegans) [Source:MGI Symbol;Acc:MGI:3584032]	CSD
ENSMUSG00000109561	1049	1423	732	720	6.22023	7.89668	5.06404	4.31914	768.449	1156.12	-0.590436	0.00043626	0.0975561	Ankrd31	13	96748272	96910039	+	6208	protein_coding	ankyrin repeat domain 31 [Source:MGI Symbol;Acc:MGI:5006716]	-
ENSMUSG00000075266	555	691	302	440	4.85166	5.65307	3.08006	3.8912	387.267	583.557	-0.590122	0.00224434	0.229118	Cenpw	10	30194569	30200560	-	4211	protein_coding	centromere protein W [Source:MGI Symbol;Acc:MGI:1913561]	-
ENSMUSG00000027855	2805	4027	2112	1884	29.0371	39.0132	25.5076	19.7304	2122.16	3192.31	-0.589718	0.000364956	0.0918126	Sycp1	3	102818499	102936100	-	3556	protein_coding	synaptonemal complex protein 1 [Source:MGI Symbol;Acc:MGI:105931]	-
ENSMUSG00000055093	620	462	270	379	48.4566	33.7919	24.6196	29.9664	339.168	511.049	-0.589431	0.00703073	0.368918	Gm8430	6	122456904	122457374	+	471	processed_pseudogene	predicted pseudogene 8430 [Source:MGI Symbol;Acc:MGI:3645406]	-
ENSMUSG00000037509	1376	946	1340	1808	5.13665	3.30493	5.83608	6.82801	1647.43	1098.14	0.585988	0.00178927	0.203783	Arhgef4	1	34678188	34813309	+	9861	protein_coding	Rho guanine nucleotide exchange factor (GEF) 4 [Source:MGI Symbol;Acc:MGI:2442507]	-
ENSMUSG00000030546	505	344	514	644	3.99866	2.54912	4.74833	5.15873	607.6	401.575	0.598886	0.00543581	0.330085	Plin1	7	79720218	79732903	-	4649	protein_coding	perilipin 1 [Source:MGI Symbol;Acc:MGI:1890505]	-
ENSMUSG00000045038	621	553	653	962	3.14831	2.62374	3.86237	4.93396	842.58	552.891	0.609294	0.000756203	0.132673	Prkce	17	86167785	86657919	+	7261	protein_coding	protein kinase C, epsilon [Source:MGI Symbol;Acc:MGI:97599]	-
ENSMUSG00000022054	193	185	246	293	1.22875	1.10226	1.82724	1.88715	283.321	177.801	0.672929	0.00376135	0.277821	Nefm	14	68082590	68124846	-	5782	protein_coding	neurofilament, medium polypeptide [Source:MGI Symbol;Acc:MGI:97314]	-
ENSMUSG00000029189	3824	2648	4436	4922	14.2911	9.26133	19.3416	18.609	4931.37	3060.44	0.688445	4.63703e-05	0.0249663	Sel1l3	5	53107083	53213927	-	9850	protein_coding	sel-1 suppressor of lin-12-like 3 (C. elegans) [Source:MGI Symbol;Acc:MGI:1916941]	-
novel.60	1178	1425	1955	1754	4.11734	4.66118	7.97211	6.20205	1969.34	1219.68	0.690413	8.12589e-06	0.00635986	-	13	119661607	119672138	-	10532	-	PF00078:Reverse transcriptase (RNA-dependent DNA polymerase)|PF00692:dUTPase|PF01585:G-patch domain|PF00077:Retroviral aspartyl protease|PF06817:Reverse transcriptase thumb domain|PF00607:gag gene protein p24 (core nucleocapsid protein)|PF02337:Retroviral GAG p10 protein|PF00098:Zinc knuckle|PF14787:GAG-polyprotein viral zinc-finger|PF00665:Integrase core domain|PF02022:Integrase Zinc binding dom…	RVT_1
ENSMUSG00000033192	875	589	918	1259	9.50708	5.98913	11.6369	13.8388	1138.63	692.599	0.718389	0.000346842	0.0910266	Lpcat2	8	92855339	92919279	+	3388	protein_coding	lysophosphatidylcholine acyltransferase 2 [Source:MGI Symbol;Acc:MGI:3606214]	-
ENSMUSG00000074506	205	108	182	336	16.3695	8.07076	16.9554	27.1428	268.185	148.635	0.855231	0.00934187	0.399596	Gm10705	3	87207545	87208005	-	461	processed_pseudogene	predicted gene 10705 [Source:MGI Symbol;Acc:MGI:3708678]	-
ENSMUSG00000021055	132	106	189	200	1.44273	1.08424	2.41006	2.21144	205.337	112.275	0.871761	0.00195707	0.217096	Esr2	12	76120419	76177259	-	3368	protein_coding	estrogen receptor 2 (beta) [Source:MGI Symbol;Acc:MGI:109392]	ESR-like
ENSMUSG00000023032	658	734	1204	1101	1.86022	1.94197	3.97118	3.14891	1223.05	653.118	0.904118	2.48485e-08	4.37583e-05	Slc4a8	15	100761747	100823968	+	13021	protein_coding	solute carrier family 4 (anion exchanger), member 8 [Source:MGI Symbol;Acc:MGI:1928745]	-
ENSMUSG00000064208	88	55	113	133	7.0117	4.10121	10.5045	10.7208	129.362	67.7303	0.936338	0.0096353	0.399596	Gm10145	10	27936364	27936825	+	462	processed_pseudogene	predicted gene 10145 [Source:MGI Symbol;Acc:MGI:3704353]	-
ENSMUSG00000078137	144	72	162	243	1.09048	0.510268	1.43129	1.86165	211.165	102.651	1.04457	0.00232614	0.232416	Ankrd63	2	118699103	118703963	-	4861	protein_coding	ankyrin repeat domain 63 [Source:MGI Symbol;Acc:MGI:2686183]	-
ENSMUSG00000115354	68	152	250	213	1.04955	2.19557	4.50183	3.32589	246.284	102.101	1.26623	0.000141054	0.0537072	Gm49083	14	43804696	43812383	-	2385	lincRNA	predicted gene, 49083 [Source:MGI Symbol;Acc:MGI:6118469]	-
novel.262	55	45	122	91	0.949193	0.726797	2.45644	1.58879	113.828	47.1602	1.26985	0.00133804	0.179527	-	CHR_MG74_PATCH	58019903	58034359	-	2133	-	-	-
ENSMUSG00000026532	71	37	81	165	0.269695	0.13153	0.358967	0.634062	126.953	51.2943	1.31357	0.00206752	0.219345	Spta1	1	174172776	174248450	+	9691	protein_coding	spectrin alpha, erythrocytic 1 [Source:MGI Symbol;Acc:MGI:98385]	-
ENSMUSG00000045091	42	16	65	70	1.42103	0.50662	2.5658	2.39599	71.2165	27.6675	1.36901	0.00939574	1	Aqp12	1	93006334	93012269	+	1088	protein_coding	aquaporin 12 [Source:MGI Symbol;Acc:MGI:2664636]	-
ENSMUSG00000000325	47	35	107	89	0.257653	0.179562	0.684345	0.493583	104.347	38.7305	1.42992	0.000537025	1	Arvcf	16	18348182	18407076	+	6715	protein_coding	armadillo repeat gene deleted in velocardiofacial syndrome [Source:MGI Symbol;Acc:MGI:109620]	-
ENSMUSG00000107770	95	115	353	155	6.80367	7.70772	29.495	11.2301	276.146	98.3978	1.48541	4.65714e-05	0.0249663	Gm44126	6	76284416	76284929	+	514	processed_pseudogene	predicted gene, 44126 [Source:MGI Symbol;Acc:MGI:5690518]	-
ENSMUSG00000078887	47	31	109	86	0.502947	0.310452	1.36084	0.931015	104.006	36.9126	1.49505	0.000470334	1	Gm6710	2	175869219	175881248	+	3440	protein_coding	predicted gene 6710 [Source:MGI Symbol;Acc:MGI:3779623]	zf-C2H2
ENSMUSG00000072680	16	25	61	43	0.372303	0.544409	1.656	1.01223	55.6856	19.1316	1.53523	0.00620935	1	Tmem254c	14	26063919	26067355	-	1582	protein_coding	transmembrane protein 254c [Source:MGI Symbol;Acc:MGI:3711260]	-
novel.110	75	167	359	430	0.334447	0.696933	1.86773	1.93985	414.648	112.318	1.88116	6.54608e-11	1.98806e-07	-	4	3192267	3200521	+	8255	-	PF01585:G-patch domain|PF00077:Retroviral aspartyl protease|PF00692:dUTPase|PF00665:Integrase core domain|PF00075:RNase H|PF00552:Integrase DNA binding domain|PF06817:Reverse transcriptase thumb domain|PF02022:Integrase Zinc binding domain|PF00098:Zinc knuckle|PF14787:GAG-polyprotein viral zinc-finger|PF00607:gag gene protein p24 (core nucleocapsid protein)|PF02337:Retroviral GAG p10 protein|PF00…	rve
ENSMUSG00000024824	19	59	154	120	0.296112	0.860525	2.80013	1.89199	146.205	36.0405	2.01285	6.23812e-06	0.00627733	Rad9a	19	4195196	4201662	-	2362	protein_coding	RAD9 checkpoint clamp component A [Source:MGI Symbol;Acc:MGI:1328356]	-
ENSMUSG00000053916	16	24	50	100	0.395822	0.555648	1.44313	2.50273	77.4564	18.6772	2.05276	7.60071e-05	1	Nanp	2	151029685	151039398	-	1488	protein_coding	N-acetylneuraminic acid phosphatase [Source:MGI Symbol;Acc:MGI:1914561]	-
novel.201	12	7	51	20	0.208465	0.113804	1.03366	0.351492	38.7205	9.00871	2.10255	0.00577596	1	-	CHR_MG3490_PATCH	112805552	112813026	+	2119	-	PF15045:Clathrin-binding box of Aftiphilin, vesicle trafficking	-
