# Supplementary material for: The essential roles of Mps1 in spermatogenesis and fertility in mice
Source: Cell Death Dis. 2021 May 24;12(6):531. doi: 10.1038/s41419-021-03815-4 (PMC8144579; doi:10.1038/s41419-021-03815-4)
Supplement: Supplementary file 4 — Table S3 [file 41419_2021_3815_MOESM4_ESM.xls]

Category	GOID	Description	GeneRatio	BgRatio	pvalue	padj	geneID	geneName	Count
BP	GO:0051321	meiotic cell cycle	21/75	334/21060	8.30E-21	1.07E-17	ENSMUSG00000026622/ENSMUSG00000038379/ENSMUSG00000051455/ENSMUSG00000054727/ENSMUSG00000029848/ENSMUSG00000005883/ENSMUSG00000051977/ENSMUSG00000038292/ENSMUSG00000028109/ENSMUSG00000031898/ENSMUSG00000038598/ENSMUSG00000002190/ENSMUSG00000055385/ENSMUSG00000032065/ENSMUSG00000036912/ENSMUSG00000030041/ENSMUSG00000043410/ENSMUSG00000060445/ENSMUSG00000036928/ENSMUSG00000025480/ENSMUSG00000027855	Nek2/Ttk/Meioc/1700013H16Rik/Stra8/Spo11/Prdm9/Ccdc155/Hormad1/Dpep3/AI481877/Clgn/Rnf212/Tex12/Piwil4/M1ap/Hfm1/Sycp2/Stag3/Syce1/Sycp1	21
BP	GO:0140013	meiotic nuclear division	16/75	166/21060	6.08E-19	3.91E-16	ENSMUSG00000038379/ENSMUSG00000051455/ENSMUSG00000005883/ENSMUSG00000051977/ENSMUSG00000038292/ENSMUSG00000028109/ENSMUSG00000031898/ENSMUSG00000038598/ENSMUSG00000055385/ENSMUSG00000032065/ENSMUSG00000030041/ENSMUSG00000043410/ENSMUSG00000060445/ENSMUSG00000036928/ENSMUSG00000025480/ENSMUSG00000027855	Ttk/Meioc/Spo11/Prdm9/Ccdc155/Hormad1/Dpep3/AI481877/Rnf212/Tex12/M1ap/Hfm1/Sycp2/Stag3/Syce1/Sycp1	16
BP	GO:1903046	meiotic cell cycle process	16/75	182/21060	2.72E-18	1.16E-15	ENSMUSG00000038379/ENSMUSG00000051455/ENSMUSG00000005883/ENSMUSG00000051977/ENSMUSG00000038292/ENSMUSG00000028109/ENSMUSG00000031898/ENSMUSG00000038598/ENSMUSG00000055385/ENSMUSG00000032065/ENSMUSG00000030041/ENSMUSG00000043410/ENSMUSG00000060445/ENSMUSG00000036928/ENSMUSG00000025480/ENSMUSG00000027855	Ttk/Meioc/Spo11/Prdm9/Ccdc155/Hormad1/Dpep3/AI481877/Rnf212/Tex12/M1ap/Hfm1/Sycp2/Stag3/Syce1/Sycp1	16
BP	GO:0045132	meiotic chromosome segregation	13/75	94/21060	1.19E-17	3.82E-15	ENSMUSG00000038379/ENSMUSG00000051455/ENSMUSG00000005883/ENSMUSG00000038292/ENSMUSG00000028109/ENSMUSG00000038598/ENSMUSG00000055385/ENSMUSG00000032065/ENSMUSG00000030041/ENSMUSG00000043410/ENSMUSG00000036928/ENSMUSG00000025480/ENSMUSG00000027855	Ttk/Meioc/Spo11/Ccdc155/Hormad1/AI481877/Rnf212/Tex12/M1ap/Hfm1/Stag3/Syce1/Sycp1	13
BP	GO:0007127	meiosis I	13/75	104/21060	4.70E-17	1.21E-14	ENSMUSG00000051455/ENSMUSG00000005883/ENSMUSG00000051977/ENSMUSG00000038292/ENSMUSG00000028109/ENSMUSG00000038598/ENSMUSG00000055385/ENSMUSG00000032065/ENSMUSG00000030041/ENSMUSG00000043410/ENSMUSG00000036928/ENSMUSG00000025480/ENSMUSG00000027855	Meioc/Spo11/Prdm9/Ccdc155/Hormad1/AI481877/Rnf212/Tex12/M1ap/Hfm1/Stag3/Syce1/Sycp1	13
BP	GO:0061982	meiosis I cell cycle process	13/75	109/21060	8.87E-17	1.90E-14	ENSMUSG00000051455/ENSMUSG00000005883/ENSMUSG00000051977/ENSMUSG00000038292/ENSMUSG00000028109/ENSMUSG00000038598/ENSMUSG00000055385/ENSMUSG00000032065/ENSMUSG00000030041/ENSMUSG00000043410/ENSMUSG00000036928/ENSMUSG00000025480/ENSMUSG00000027855	Meioc/Spo11/Prdm9/Ccdc155/Hormad1/AI481877/Rnf212/Tex12/M1ap/Hfm1/Stag3/Syce1/Sycp1	13
BP	GO:0000280	nuclear division	18/75	400/21060	2.51E-15	4.62E-13	ENSMUSG00000026622/ENSMUSG00000038379/ENSMUSG00000051455/ENSMUSG00000005883/ENSMUSG00000051977/ENSMUSG00000038292/ENSMUSG00000028109/ENSMUSG00000031898/ENSMUSG00000038598/ENSMUSG00000012443/ENSMUSG00000055385/ENSMUSG00000032065/ENSMUSG00000030041/ENSMUSG00000043410/ENSMUSG00000060445/ENSMUSG00000036928/ENSMUSG00000025480/ENSMUSG00000027855	Nek2/Ttk/Meioc/Spo11/Prdm9/Ccdc155/Hormad1/Dpep3/AI481877/Kif11/Rnf212/Tex12/M1ap/Hfm1/Sycp2/Stag3/Syce1/Sycp1	18
BP	GO:0048285	organelle fission	18/75	445/21060	1.59E-14	2.55E-12	ENSMUSG00000026622/ENSMUSG00000038379/ENSMUSG00000051455/ENSMUSG00000005883/ENSMUSG00000051977/ENSMUSG00000038292/ENSMUSG00000028109/ENSMUSG00000031898/ENSMUSG00000038598/ENSMUSG00000012443/ENSMUSG00000055385/ENSMUSG00000032065/ENSMUSG00000030041/ENSMUSG00000043410/ENSMUSG00000060445/ENSMUSG00000036928/ENSMUSG00000025480/ENSMUSG00000027855	Nek2/Ttk/Meioc/Spo11/Prdm9/Ccdc155/Hormad1/Dpep3/AI481877/Kif11/Rnf212/Tex12/M1ap/Hfm1/Sycp2/Stag3/Syce1/Sycp1	18
BP	GO:0007129	synapsis	9/75	49/21060	1.03E-13	1.47E-11	ENSMUSG00000051455/ENSMUSG00000005883/ENSMUSG00000038292/ENSMUSG00000028109/ENSMUSG00000055385/ENSMUSG00000032065/ENSMUSG00000036928/ENSMUSG00000025480/ENSMUSG00000027855	Meioc/Spo11/Ccdc155/Hormad1/Rnf212/Tex12/Stag3/Syce1/Sycp1	9
BP	GO:0007059	chromosome segregation	15/75	308/21060	2.21E-13	2.84E-11	ENSMUSG00000026622/ENSMUSG00000038379/ENSMUSG00000051455/ENSMUSG00000005883/ENSMUSG00000038292/ENSMUSG00000028109/ENSMUSG00000038598/ENSMUSG00000055385/ENSMUSG00000032065/ENSMUSG00000030041/ENSMUSG00000043410/ENSMUSG00000036928/ENSMUSG00000025480/ENSMUSG00000075266/ENSMUSG00000027855	Nek2/Ttk/Meioc/Spo11/Ccdc155/Hormad1/AI481877/Rnf212/Tex12/M1ap/Hfm1/Stag3/Syce1/Cenpw/Sycp1	15
BP	GO:0098813	nuclear chromosome segregation	14/75	255/21060	2.96E-13	3.46E-11	ENSMUSG00000026622/ENSMUSG00000038379/ENSMUSG00000051455/ENSMUSG00000005883/ENSMUSG00000038292/ENSMUSG00000028109/ENSMUSG00000038598/ENSMUSG00000055385/ENSMUSG00000032065/ENSMUSG00000030041/ENSMUSG00000043410/ENSMUSG00000036928/ENSMUSG00000025480/ENSMUSG00000027855	Nek2/Ttk/Meioc/Spo11/Ccdc155/Hormad1/AI481877/Rnf212/Tex12/M1ap/Hfm1/Stag3/Syce1/Sycp1	14
BP	GO:0022412	cellular process involved in reproduction in multicellular organism	17/75	474/21060	6.56E-13	7.02E-11	ENSMUSG00000038379/ENSMUSG00000051455/ENSMUSG00000054727/ENSMUSG00000070495/ENSMUSG00000029848/ENSMUSG00000005883/ENSMUSG00000038292/ENSMUSG00000028109/ENSMUSG00000031898/ENSMUSG00000036912/ENSMUSG00000030041/ENSMUSG00000043410/ENSMUSG00000032101/ENSMUSG00000060445/ENSMUSG00000018554/ENSMUSG00000036928/ENSMUSG00000027855	Ttk/Meioc/1700013H16Rik/Ctcfl/Stra8/Spo11/Ccdc155/Hormad1/Dpep3/Piwil4/M1ap/Hfm1/Ddx25/Sycp2/Ybx2/Stag3/Sycp1	17
BP	GO:0045143	homologous chromosome segregation	9/75	60/21060	7.17E-13	7.09E-11	ENSMUSG00000051455/ENSMUSG00000005883/ENSMUSG00000038292/ENSMUSG00000028109/ENSMUSG00000055385/ENSMUSG00000032065/ENSMUSG00000036928/ENSMUSG00000025480/ENSMUSG00000027855	Meioc/Spo11/Ccdc155/Hormad1/Rnf212/Tex12/Stag3/Syce1/Sycp1	9
BP	GO:0070192	chromosome organization involved in meiotic cell cycle	9/75	67/21060	2.03E-12	1.87E-10	ENSMUSG00000051455/ENSMUSG00000005883/ENSMUSG00000038292/ENSMUSG00000028109/ENSMUSG00000055385/ENSMUSG00000032065/ENSMUSG00000036928/ENSMUSG00000025480/ENSMUSG00000027855	Meioc/Spo11/Ccdc155/Hormad1/Rnf212/Tex12/Stag3/Syce1/Sycp1	9
BP	GO:0007292	female gamete generation	11/75	144/21060	3.50E-12	3.00E-10	ENSMUSG00000038379/ENSMUSG00000051455/ENSMUSG00000029848/ENSMUSG00000005883/ENSMUSG00000038292/ENSMUSG00000028109/ENSMUSG00000030041/ENSMUSG00000043410/ENSMUSG00000060445/ENSMUSG00000018554/ENSMUSG00000036928	Ttk/Meioc/Stra8/Spo11/Ccdc155/Hormad1/M1ap/Hfm1/Sycp2/Ybx2/Stag3	11
BP	GO:0007130	synaptonemal complex assembly	6/75	20/21060	6.20E-11	4.98E-09	ENSMUSG00000051455/ENSMUSG00000005883/ENSMUSG00000028109/ENSMUSG00000032065/ENSMUSG00000025480/ENSMUSG00000027855	Meioc/Spo11/Hormad1/Tex12/Syce1/Sycp1	6
BP	GO:0070193	synaptonemal complex organization	6/75	23/21060	1.60E-10	1.21E-08	ENSMUSG00000051455/ENSMUSG00000005883/ENSMUSG00000028109/ENSMUSG00000032065/ENSMUSG00000025480/ENSMUSG00000027855	Meioc/Spo11/Hormad1/Tex12/Syce1/Sycp1	6
BP	GO:0007131	reciprocal meiotic recombination	6/75	42/21060	7.88E-09	5.63E-07	ENSMUSG00000005883/ENSMUSG00000051977/ENSMUSG00000038598/ENSMUSG00000055385/ENSMUSG00000043410/ENSMUSG00000027855	Spo11/Prdm9/AI481877/Rnf212/Hfm1/Sycp1	6
BP	GO:0035825	homologous recombination	6/75	43/21060	9.14E-09	6.18E-07	ENSMUSG00000005883/ENSMUSG00000051977/ENSMUSG00000038598/ENSMUSG00000055385/ENSMUSG00000043410/ENSMUSG00000027855	Spo11/Prdm9/AI481877/Rnf212/Hfm1/Sycp1	6
BP	GO:0007140	male meiotic nuclear division	6/75	47/21060	1.59E-08	1.02E-06	ENSMUSG00000051455/ENSMUSG00000005883/ENSMUSG00000031898/ENSMUSG00000030041/ENSMUSG00000060445/ENSMUSG00000036928	Meioc/Spo11/Dpep3/M1ap/Sycp2/Stag3	6
BP	GO:0048477	oogenesis	7/75	93/21060	4.05E-08	2.48E-06	ENSMUSG00000051455/ENSMUSG00000029848/ENSMUSG00000005883/ENSMUSG00000038292/ENSMUSG00000028109/ENSMUSG00000043410/ENSMUSG00000018554	Meioc/Stra8/Spo11/Ccdc155/Hormad1/Hfm1/Ybx2	7
BP	GO:0007281	germ cell development	10/75	364/21060	6.43E-07	3.75E-05	ENSMUSG00000051455/ENSMUSG00000054727/ENSMUSG00000029848/ENSMUSG00000005883/ENSMUSG00000038292/ENSMUSG00000028109/ENSMUSG00000043410/ENSMUSG00000032101/ENSMUSG00000018554/ENSMUSG00000027855	Meioc/1700013H16Rik/Stra8/Spo11/Ccdc155/Hormad1/Hfm1/Ddx25/Ybx2/Sycp1	10
BP	GO:0051307	meiotic chromosome separation	4/75	25/21060	1.77E-06	9.91E-05	ENSMUSG00000038379/ENSMUSG00000038598/ENSMUSG00000030041/ENSMUSG00000043410	Ttk/AI481877/M1ap/Hfm1	4
BP	GO:0007143	female meiotic nuclear division	4/75	35/21060	7.14E-06	0.000382476	ENSMUSG00000038379/ENSMUSG00000051455/ENSMUSG00000060445/ENSMUSG00000036928	Ttk/Meioc/Sycp2/Stag3	4
BP	GO:0051445	regulation of meiotic cell cycle	4/75	53/21060	3.81E-05	0.001956275	ENSMUSG00000038379/ENSMUSG00000051455/ENSMUSG00000051977/ENSMUSG00000028109	Ttk/Meioc/Prdm9/Hormad1	4
BP	GO:0006310	DNA recombination	7/75	262/21060	4.11E-05	0.002030794	ENSMUSG00000005883/ENSMUSG00000051977/ENSMUSG00000038292/ENSMUSG00000038598/ENSMUSG00000055385/ENSMUSG00000043410/ENSMUSG00000027855	Spo11/Prdm9/Ccdc155/AI481877/Rnf212/Hfm1/Sycp1	7
BP	GO:0040020	regulation of meiotic nuclear division	3/75	34/21060	0.00023977	0.011411254	ENSMUSG00000038379/ENSMUSG00000051977/ENSMUSG00000028109	Ttk/Prdm9/Hormad1	3
BP	GO:0051304	chromosome separation	4/75	89/21060	0.000288084	0.013220998	ENSMUSG00000038379/ENSMUSG00000038598/ENSMUSG00000030041/ENSMUSG00000043410	Ttk/AI481877/M1ap/Hfm1	4
BP	GO:0007339	binding of sperm to zona pellucida	3/75	37/21060	0.000308953	0.013689816	ENSMUSG00000044678/ENSMUSG00000062773/ENSMUSG00000002190	Ly6k/Tex101/Clgn	3
BP	GO:0051225	spindle assembly	4/75	100/21060	0.000449207	0.019241053	ENSMUSG00000026622/ENSMUSG00000038292/ENSMUSG00000012443/ENSMUSG00000075266	Nek2/Ccdc155/Kif11/Cenpw	4
BP	GO:0035036	sperm-egg recognition	3/75	43/21060	0.000483241	0.020031129	ENSMUSG00000044678/ENSMUSG00000062773/ENSMUSG00000002190	Ly6k/Tex101/Clgn	3
BP	GO:0006681	galactosylceramide metabolic process	2/75	10/21060	0.000552812	0.021526179	ENSMUSG00000049721/ENSMUSG00000032854	Gal3st1/Ugt8a	2
BP	GO:1903012	positive regulation of bone development	2/75	10/21060	0.000552812	0.021526179	ENSMUSG00000032496/ENSMUSG00000006457	Ltf/Actn3	2
BP	GO:0034655	nucleobase-containing compound catabolic process	7/75	408/21060	0.000622142	0.022776892	ENSMUSG00000028100/ENSMUSG00000051455/ENSMUSG00000006457/ENSMUSG00000005883/ENSMUSG00000020407/ENSMUSG00000040658/ENSMUSG00000063804	Nudt17/Meioc/Actn3/Spo11/Upp1/Dnph1/Lin28b	7
BP	GO:0007135	meiosis II	2/75	11/21060	0.000674101	0.022776892	ENSMUSG00000028109/ENSMUSG00000036928	Hormad1/Stag3	2
BP	GO:0019374	galactolipid metabolic process	2/75	11/21060	0.000674101	0.022776892	ENSMUSG00000049721/ENSMUSG00000032854	Gal3st1/Ugt8a	2
BP	GO:0035630	bone mineralization involved in bone maturation	2/75	11/21060	0.000674101	0.022776892	ENSMUSG00000032496/ENSMUSG00000006457	Ltf/Actn3	2
BP	GO:0061983	meiosis II cell cycle process	2/75	11/21060	0.000674101	0.022776892	ENSMUSG00000028109/ENSMUSG00000036928	Hormad1/Stag3	2
BP	GO:0051783	regulation of nuclear division	5/75	197/21060	0.000691283	0.022776892	ENSMUSG00000026622/ENSMUSG00000038379/ENSMUSG00000051977/ENSMUSG00000028109/ENSMUSG00000012443	Nek2/Ttk/Prdm9/Hormad1/Kif11	5
BP	GO:0007100	mitotic centrosome separation	2/75	12/21060	0.000807056	0.025926683	ENSMUSG00000026622/ENSMUSG00000012443	Nek2/Kif11	2
BP	GO:0034397	telomere localization	2/75	13/21060	0.000951595	0.027790903	ENSMUSG00000005883/ENSMUSG00000038292	Spo11/Ccdc155	2
BP	GO:0045835	negative regulation of meiotic nuclear division	2/75	13/21060	0.000951595	0.027790903	ENSMUSG00000038379/ENSMUSG00000028109	Ttk/Hormad1	2
BP	GO:0051299	centrosome separation	2/75	13/21060	0.000951595	0.027790903	ENSMUSG00000026622/ENSMUSG00000012443	Nek2/Kif11	2
BP	GO:0090220	chromosome localization to nuclear envelope involved in homologous chromosome segregation	2/75	13/21060	0.000951595	0.027790903	ENSMUSG00000005883/ENSMUSG00000038292	Spo11/Ccdc155	2
BP	GO:0044270	cellular nitrogen compound catabolic process	7/75	450/21060	0.001102672	0.031487411	ENSMUSG00000028100/ENSMUSG00000051455/ENSMUSG00000006457/ENSMUSG00000005883/ENSMUSG00000020407/ENSMUSG00000040658/ENSMUSG00000063804	Nudt17/Meioc/Actn3/Spo11/Upp1/Dnph1/Lin28b	7
BP	GO:0046700	heterocycle catabolic process	7/75	454/21060	0.001160473	0.032417563	ENSMUSG00000028100/ENSMUSG00000051455/ENSMUSG00000006457/ENSMUSG00000005883/ENSMUSG00000020407/ENSMUSG00000040658/ENSMUSG00000063804	Nudt17/Meioc/Actn3/Spo11/Upp1/Dnph1/Lin28b	7
BP	GO:0035112	genitalia morphogenesis	2/75	15/21060	0.001275097	0.034861685	ENSMUSG00000024990/ENSMUSG00000060445	Rbp4/Sycp2	2
BP	GO:0019439	aromatic compound catabolic process	7/75	470/21060	0.001415935	0.037905751	ENSMUSG00000028100/ENSMUSG00000051455/ENSMUSG00000006457/ENSMUSG00000005883/ENSMUSG00000020407/ENSMUSG00000040658/ENSMUSG00000063804	Nudt17/Meioc/Actn3/Spo11/Upp1/Dnph1/Lin28b	7
BP	GO:0009988	cell-cell recognition	3/75	63/21060	0.001477652	0.03875067	ENSMUSG00000044678/ENSMUSG00000062773/ENSMUSG00000002190	Ly6k/Tex101/Clgn	3
BP	GO:0006677	glycosylceramide metabolic process	2/75	17/21060	0.001643955	0.042249645	ENSMUSG00000049721/ENSMUSG00000032854	Gal3st1/Ugt8a	2
BP	GO:1901292	nucleoside phosphate catabolic process	4/75	143/21060	0.001705311	0.042967159	ENSMUSG00000028100/ENSMUSG00000006457/ENSMUSG00000020407/ENSMUSG00000040658	Nudt17/Actn3/Upp1/Dnph1	4
BP	GO:0000712	resolution of meiotic recombination intermediates	2/75	18/21060	0.001845192	0.044106231	ENSMUSG00000038598/ENSMUSG00000043410	AI481877/Hfm1	2
BP	GO:0043931	ossification involved in bone maturation	2/75	18/21060	0.001845192	0.044106231	ENSMUSG00000032496/ENSMUSG00000006457	Ltf/Actn3	2
BP	GO:0007286	spermatid development	5/75	246/21060	0.001853491	0.044106231	ENSMUSG00000051455/ENSMUSG00000054727/ENSMUSG00000005883/ENSMUSG00000032101/ENSMUSG00000027855	Meioc/1700013H16Rik/Spo11/Ddx25/Sycp1	5
BP	GO:1901361	organic cyclic compound catabolic process	7/75	499/21060	0.00198945	0.046384586	ENSMUSG00000028100/ENSMUSG00000051455/ENSMUSG00000006457/ENSMUSG00000005883/ENSMUSG00000020407/ENSMUSG00000040658/ENSMUSG00000063804	Nudt17/Meioc/Actn3/Spo11/Upp1/Dnph1/Lin28b	7
BP	GO:0043046	DNA methylation involved in gamete generation	2/75	19/21060	0.002057526	0.046384586	ENSMUSG00000070495/ENSMUSG00000036912	Ctcfl/Piwil4	2
BP	GO:0070977	bone maturation	2/75	19/21060	0.002057526	0.046384586	ENSMUSG00000032496/ENSMUSG00000006457	Ltf/Actn3	2
BP	GO:0006688	glycosphingolipid biosynthetic process	2/75	20/21060	0.00228088	0.048984174	ENSMUSG00000049721/ENSMUSG00000032854	Gal3st1/Ugt8a	2
BP	GO:0051447	negative regulation of meiotic cell cycle	2/75	20/21060	0.00228088	0.048984174	ENSMUSG00000038379/ENSMUSG00000028109	Ttk/Hormad1	2
BP	GO:2000241	regulation of reproductive process	4/75	155/21060	0.002287199	0.048984174	ENSMUSG00000038379/ENSMUSG00000051455/ENSMUSG00000051977/ENSMUSG00000028109	Ttk/Meioc/Prdm9/Hormad1	4
