# Supplementary material for: The essential roles of Mps1 in spermatogenesis and fertility in mice
Source: Cell Death Dis. 2021 May 24;12(6):531. doi: 10.1038/s41419-021-03815-4 (PMC8144579; doi:10.1038/s41419-021-03815-4)
Supplement: Supplementary file 5 — Table S4 [file 41419_2021_3815_MOESM5_ESM.xls]

## Sheet: up_1_2_pvalue_005_9_KEGGenrich
KEGGID	Description	GeneRatio	BgRatio	pvalue	padj	geneID	geneName	keggID	Count
mmu05165	Human papillomavirus infection	14/189	357/8426	0.0296739	0.210123	ENSMUSG00000029304/ENSMUSG00000030341/ENSMUSG00000028163/ENSMUSG00000052572/ENSMUSG00000000184/ENSMUSG00000027111/ENSMUSG00000039347/ENSMUSG00000032796/ENSMUSG00000024401/ENSMUSG00000052911/ENSMUSG00000033227/ENSMUSG00000024241/ENSMUSG00000025812/ENSMUSG00000041075	Spp1/Tnfrsf1a/Nfkb1/Dlg2/Ccnd2/Itga6/Atp6v0e2/Lama1/Tnf/Lamb2/Wnt6/Sos1/Pard3/Fzd7	mmu:20750|mmu:21937|mmu:18033|mmu:23859|mmu:12444|mmu:16403|mmu:76252|mmu:16772|mmu:21926|mmu:16779|mmu:22420|mmu:20662|mmu:93742|mmu:14369	14
mmu04360	Axon guidance	13/189	180/8426	0.000195617	0.0128129	ENSMUSG00000074785/ENSMUSG00000027716/ENSMUSG00000030084/ENSMUSG00000030257/ENSMUSG00000038777/ENSMUSG00000061353/ENSMUSG00000059810/ENSMUSG00000074923/ENSMUSG00000036606/ENSMUSG00000038264/ENSMUSG00000031284/ENSMUSG00000029168/ENSMUSG00000025812	Plxnc1/Trpc3/Plxna1/Srgap3/Sema6c/Cxcl12/Rgs3/Pak6/Plxnb2/Sema7a/Pak3/Dpysl5/Pard3	mmu:54712|mmu:22065|mmu:18844|mmu:259302|mmu:20360|mmu:20315|mmu:50780|mmu:214230|mmu:140570|mmu:20361|mmu:18481|mmu:65254|mmu:93742	13
mmu05418	Fluid shear stress and atherosclerosis	11/189	145/8426	0.000400519	0.0174893	ENSMUSG00000021477/ENSMUSG00000030341/ENSMUSG00000028163/ENSMUSG00000027962/ENSMUSG00000022261/ENSMUSG00000026688/ENSMUSG00000025934/ENSMUSG00000024401/novel.192/ENSMUSG00000052684/ENSMUSG00000005413	Ctsl/Tnfrsf1a/Nfkb1/Vcam1/Sdc2/Mgst3/Gsta3/Tnf/-/Jun/Hmox1	mmu:13039|mmu:21937|mmu:18033|mmu:22329|mmu:15529|mmu:66447|mmu:14859|mmu:21926|mmu:18709|mmu:16476|mmu:15368	11
mmu00280	Valine, leucine and isoleucine degradation	10/189	55/8426	3.09462e-07	8.10791e-05	ENSMUSG00000057880/ENSMUSG00000035561/ENSMUSG00000030826/ENSMUSG00000023921/ENSMUSG00000029455/ENSMUSG00000021646/ENSMUSG00000093930/ENSMUSG00000041650/ENSMUSG00000027875/ENSMUSG00000029545	Abat/Aldh1b1/Bcat2/Mut/Aldh2/Mccc2/Hmgcs1/Pcca/Hmgcs2/Acads	mmu:268860|mmu:72535|mmu:12036|mmu:17850|mmu:11669|mmu:78038|mmu:208715|mmu:110821|mmu:15360|mmu:11409	10
mmu01200	Carbon metabolism	10/189	120/8426	0.000347887	0.0174893	ENSMUSG00000031672/ENSMUSG00000032418/ENSMUSG00000027452/ENSMUSG00000011752/ENSMUSG00000030695/ENSMUSG00000023921/ENSMUSG00000021957/ENSMUSG00000041650/ENSMUSG00000030541/ENSMUSG00000029545	Got2/Me1/Acss1/Pgam1/Aldoa/Mut/Tkt/Pcca/Idh2/Acads	mmu:14719|mmu:17436|mmu:68738|mmu:18648|mmu:11674|mmu:17850|mmu:21881|mmu:110821|mmu:269951|mmu:11409	10
mmu05205	Proteoglycans in cancer	10/189	202/8426	0.0154152	0.160178	ENSMUSG00000021477/ENSMUSG00000022261/ENSMUSG00000032470/ENSMUSG00000024998/ENSMUSG00000024401/ENSMUSG00000021109/ENSMUSG00000033227/ENSMUSG00000002489/ENSMUSG00000024241/ENSMUSG00000041075	Ctsl/Sdc2/Mras/Plce1/Tnf/Hif1a/Wnt6/Tiam1/Sos1/Fzd7	mmu:13039|mmu:15529|mmu:17532|mmu:74055|mmu:21926|mmu:15251|mmu:22420|mmu:21844|mmu:20662|mmu:14369	10
mmu04014	Ras signaling pathway	10/189	232/8426	0.0358538	0.229114	ENSMUSG00000019966/ENSMUSG00000028163/ENSMUSG00000074923/ENSMUSG00000031284/ENSMUSG00000056220/ENSMUSG00000032470/ENSMUSG00000024998/ENSMUSG00000002489/ENSMUSG00000024241/ENSMUSG00000041193	Kitl/Nfkb1/Pak6/Pak3/Pla2g4a/Mras/Plce1/Tiam1/Sos1/Pla2g5	mmu:17311|mmu:18033|mmu:214230|mmu:18481|mmu:18783|mmu:17532|mmu:74055|mmu:21844|mmu:20662|mmu:18784	10
mmu04510	Focal adhesion	9/189	198/8426	0.0340142	0.224352	ENSMUSG00000029304/ENSMUSG00000074923/ENSMUSG00000000184/ENSMUSG00000031284/ENSMUSG00000027111/ENSMUSG00000032796/ENSMUSG00000052911/ENSMUSG00000024241/ENSMUSG00000052684	Spp1/Pak6/Ccnd2/Pak3/Itga6/Lama1/Lamb2/Sos1/Jun	mmu:20750|mmu:214230|mmu:12444|mmu:18481|mmu:16403|mmu:16772|mmu:16779|mmu:20662|mmu:16476	9
mmu04210	Apoptosis	8/189	136/8426	0.0113287	0.133025	ENSMUSG00000021477/ENSMUSG00000026532/ENSMUSG00000034573/ENSMUSG00000030341/ENSMUSG00000028163/ENSMUSG00000024401/ENSMUSG00000024942/ENSMUSG00000052684	Ctsl/Spta1/Ptpn13/Tnfrsf1a/Nfkb1/Tnf/Capn1/Jun	mmu:13039|mmu:20739|mmu:19249|mmu:21937|mmu:18033|mmu:21926|mmu:12333|mmu:16476	8
mmu01212	Fatty acid metabolism	8/189	57/8426	3.56387e-05	0.00466868	ENSMUSG00000025203/ENSMUSG00000021364/ENSMUSG00000028657/ENSMUSG00000032281/ENSMUSG00000010663/ENSMUSG00000026003/ENSMUSG00000024900/ENSMUSG00000029545	Scd2/Elovl2/Ppt1/Acsbg1/Fads1/Acadl/Cpt1a/Acads	mmu:20250|mmu:54326|mmu:19063|mmu:94180|mmu:76267|mmu:11363|mmu:12894|mmu:11409	8
mmu03320	PPAR signaling pathway	8/189	85/8426	0.0006081	0.0227603	ENSMUSG00000015568/ENSMUSG00000025203/ENSMUSG00000030546/ENSMUSG00000032281/ENSMUSG00000032418/ENSMUSG00000026003/ENSMUSG00000024900/ENSMUSG00000027875	Lpl/Scd2/Plin1/Acsbg1/Me1/Acadl/Cpt1a/Hmgcs2	mmu:16956|mmu:20250|mmu:103968|mmu:94180|mmu:17436|mmu:11363|mmu:12894|mmu:15360	8
mmu04931	Insulin resistance	8/189	111/8426	0.00340584	0.0743609	ENSMUSG00000045038/ENSMUSG00000030341/ENSMUSG00000023809/ENSMUSG00000028163/ENSMUSG00000027932/ENSMUSG00000033083/ENSMUSG00000024401/ENSMUSG00000024900	Prkce/Tnfrsf1a/Rps6ka2/Nfkb1/Slc27a3/Tbc1d4/Tnf/Cpt1a	mmu:18754|mmu:21937|mmu:20112|mmu:18033|mmu:26568|mmu:210789|mmu:21926|mmu:12894	8
mmu00071	Fatty acid degradation	7/189	50/8426	0.000112892	0.00985922	ENSMUSG00000035561/ENSMUSG00000032281/ENSMUSG00000003809/ENSMUSG00000029455/ENSMUSG00000026003/ENSMUSG00000024900/ENSMUSG00000029545	Aldh1b1/Acsbg1/Gcdh/Aldh2/Acadl/Cpt1a/Acads	mmu:72535|mmu:94180|mmu:270076|mmu:11669|mmu:11363|mmu:12894|mmu:11409	7
mmu04917	Prolactin signaling pathway	7/189	72/8426	0.00109963	0.0320114	ENSMUSG00000021055/ENSMUSG00000020027/ENSMUSG00000028163/ENSMUSG00000000184/ENSMUSG00000020919/ENSMUSG00000024241/ENSMUSG00000032578	Esr2/Socs2/Nfkb1/Ccnd2/Stat5b/Sos1/Cish	mmu:13983|mmu:216233|mmu:18033|mmu:12444|mmu:20851|mmu:20662|mmu:12700	7
mmu04933	AGE-RAGE signaling pathway in diabetic complications	7/189	101/8426	0.00746175	0.108199	ENSMUSG00000045038/ENSMUSG00000028163/ENSMUSG00000027962/ENSMUSG00000024998/ENSMUSG00000024401/ENSMUSG00000020919/ENSMUSG00000052684	Prkce/Nfkb1/Vcam1/Plce1/Tnf/Stat5b/Jun	mmu:18754|mmu:18033|mmu:22329|mmu:74055|mmu:21926|mmu:20851|mmu:16476	7
mmu04668	TNF signaling pathway	7/189	110/8426	0.0116778	0.133025	ENSMUSG00000000957/ENSMUSG00000030341/ENSMUSG00000028163/ENSMUSG00000027962/ENSMUSG00000024401/ENSMUSG00000053175/ENSMUSG00000052684	Mmp14/Tnfrsf1a/Nfkb1/Vcam1/Tnf/Bcl3/Jun	mmu:17387|mmu:21937|mmu:18033|mmu:22329|mmu:21926|mmu:12051|mmu:16476	7
mmu04919	Thyroid hormone signaling pathway	7/189	115/8426	0.0146543	0.159976	ENSMUSG00000021944/ENSMUSG00000005886/ENSMUSG00000041329/ENSMUSG00000033083/ENSMUSG00000024998/ENSMUSG00000021109/ENSMUSG00000033965	Gata4/Ncoa2/Atp1b2/Tbc1d4/Plce1/Hif1a/Slc16a2	mmu:14463|mmu:17978|mmu:11932|mmu:210789|mmu:74055|mmu:15251|mmu:20502	7
mmu04350	TGF-beta signaling pathway	6/189	93/8426	0.0179097	0.161805	ENSMUSG00000023047/ENSMUSG00000047407/ENSMUSG00000050069/ENSMUSG00000041324/ENSMUSG00000037035/ENSMUSG00000024401	Amhr2/Tgif1/Grem2/Inhba/Inhbb/Tnf	mmu:110542|mmu:21815|mmu:23893|mmu:16323|mmu:16324|mmu:21926	6
mmu04660	T cell receptor signaling pathway	6/189	101/8426	0.0257494	0.192753	ENSMUSG00000028163/ENSMUSG00000074923/ENSMUSG00000031284/ENSMUSG00000024401/ENSMUSG00000024241/ENSMUSG00000052684	Nfkb1/Pak6/Pak3/Tnf/Sos1/Jun	mmu:18033|mmu:214230|mmu:18481|mmu:21926|mmu:20662|mmu:16476	6
mmu05145	Toxoplasmosis	6/189	108/8426	0.0342521	0.224352	ENSMUSG00000030341/ENSMUSG00000028163/ENSMUSG00000027111/ENSMUSG00000032796/ENSMUSG00000024401/ENSMUSG00000052911	Tnfrsf1a/Nfkb1/Itga6/Lama1/Tnf/Lamb2	mmu:21937|mmu:18033|mmu:16403|mmu:16772|mmu:21926|mmu:16779	6
